# Supplementary material for: Genome-Wide Identification of the AMT Gene Family in Wheat: Expression Profiles Under Ammonium Nutrition and Pathogen Effects
Source: Genes (Basel). 2025 Dec 4;16(12):1451. doi: 10.3390/genes16121451 (PMC12732959; doi:10.3390/genes16121451)
Supplement: Supplementary file 1 [file genes-16-01451-s001.zip]

Archive with 1 entries (1 files):
- genes-4022445-supplementary.pdf
